# Supplementary material for: Decellularization of Full Heart—Optimizing the Classical Sodium-Dodecyl-Sulfate-Based Decellularization Protocol
Source: Bioengineering (Basel). 2022 Apr 1;9(4):147. doi: 10.3390/bioengineering9040147 (PMC9032179; doi:10.3390/bioengineering9040147)
Supplement: Supplementary file 1 [file bioengineering-09-00147-s001.zip]

Archive with 2 entries (2 files):
- Supplementary Figures.pdf
- Supplementary Movie S1.MOV
